# Supplementary material for: Impact of Gestational Diabetes and Hypertension Disorders of Pregnancy on Neonatal Outcomes in Twin Pregnancies Based on Chorionicity
Source: J Clin Med. 2023 Jan 31;12(3):1096. doi: 10.3390/jcm12031096 (PMC9917532; doi:10.3390/jcm12031096)
Supplement: Supplementary file 1 [file jcm-12-01096-s001.zip]

Archive with 1 entries (1 files):
- jcm-2124411-supplementary.pdf
